# Supplementary material for: Dissolution of Silk Fibroin in Mixtures of Ionic Liquids and Dimethyl Sulfoxide: On the Relative Importance of Temperature and Binary Solvent Composition
Source: Polymers (Basel). 2021 Dec 21;14(1):13. doi: 10.3390/polym14010013 (PMC8747519; doi:10.3390/polym14010013)
Supplement: Supplementary file 1 [file polymers-14-00013-s001.zip]

Archive with 1 entries (1 files):
- polymers-1385719-supplementary.pdf
